# Supplementary material for: Skewed X-Chromosome Inactivation and Parental Gonadal Mosaicism Are Implicated in X-Linked Recessive Female Hemophilia Patients
Source: Diagnostics (Basel). 2022 Sep 20;12(10):2267. doi: 10.3390/diagnostics12102267 (PMC9600608; doi:10.3390/diagnostics12102267)
Supplement: Supplementary file 1 [file diagnostics-12-02267-s001.zip]

Archive with 3 entries (3 files):
- TabS3_STR primers.pdf
- TabS1_F8 primers and PCR condition.pdf
- TabS2_F9 primers and PCR condition.pdf
